# Supplementary material for: Recovery of Cerium Salts from Sewage Sludge Resulting from the Coagulation of Brewery Wastewater with Recycled Cerium Coagulant
Source: Materials (Basel). 2024 Feb 17;17(4):938. doi: 10.3390/ma17040938 (PMC10889923; doi:10.3390/ma17040938)
Supplement: Supplementary file 1 [file materials-17-00938-s001.zip]

Archive with 1 entries (1 files):
- materials-2838646-supplementary.pdf
